# Supplementary material for: Genomic characterisation of the metal tolerance protein gene family and elucidation of functional role in heavy metal tolerance and accumulation in Coptis chinensis
Source: Front Plant Sci. 2025 Oct 8;16:1658134. doi: 10.3389/fpls.2025.1658134 (PMC12541783; doi:10.3389/fpls.2025.1658134)
Supplement: Supplementary file 6 [file DataSheet1.xlsx]

## Sheet: Table S1
Table S1 CcMTPs were modeled using Phyre2.
Gene name	Model	Confidence (%)	PDB Molecule
CcMTP1	c8j7yA	100	Zinc transporter 7
CcMTP2	c7kzxA	99.7	Cadmium and zinc efflux pump FieF
CcMTP3	c6xpdA	98.9	Zinc transporter 8
CcMTP4	c8f6fD	99.8	Cadmium and zinc efflux pump FieF
CcMTP5	c7kzxA	100	Cadmium and zinc efflux pump FieF
CcMTP6	c7y5gA	99.7	Zinc transporter 8
CcMTP7	c8xn1B	100	Probable proton-coupled zinc antiporter SLC30A3
CcMTP8	c8xn1B	100	Probable proton-coupled zinc antiporter SLC30A3
CcMTP9	c7kzxA	99.8	Cadmium and zinc efflux pump FieF
CcMTP10	c8xmaB	99.8	Proton-coupled zinc antiporter SLC30A1
CcMTP11	c7kzxA	99.9	Cadmium and zinc efflux pump FieF
CcMTP12	c7kzxA	99.6	Cadmium and zinc efflux pump FieF
CcMTP13	c7kzxA	98.2	Cadmium and zinc efflux pump FieF
CcMTP14	c7kzxA	100	Cadmium and zinc efflux pump FieF
CcMTP15	c7ttiA	98.9	Solute carrier family 12 member 4
CcMTP16	c8f6fD	99.8	Cadmium and zinc efflux pump FieF
CcMTP17	c7y5gA	99.7	Zinc transporter 8
CcMTP18	c8j7tF	100	Zinc transporter 7
CcMTP19	c7y5gA	100	Zinc transporter 8
CcMTP20	c8f6fA	100	Cadmium and zinc efflux pump FieF
CcMTP21	c8f6fD	100	Cadmium and zinc efflux pump FieF
CcMTP22	c8xn1B	99.9	Probable proton-coupled zinc antiporter SLC30A3
CcMTP23	c8zsbA	99.7	Proton-coupled zinc antiporter SLC30A1
CcMTP24	c7kzxA	99.4	Cadmium and zinc efflux pump FieF
CcMTP25	c3h90D	99.1	Ferrous-iron efflux pump fieF

## Sheet: Table S2
Table S2 Primers used in this study.
Primer name	primer sequence (5‘-3')
CcMTP1-qPCR-F	GGGTGTCGATGAATTGGGGA
CcMTP1-qPCR-R	AAGCACACCAAACACAACCG
CcMTP2-qPCR-F	TGTCGTGCTTAGTGGTGTGG
CcMTP2-qPCR-R	GTGATCCATGTCAACCCCGT
CcMTP4-qPCR-F	TGCTTAGTGGTGTGGCATTG
CcMTP4-qPCR-R	CATGCCACACAATGCCTCCT
CcMTP5-qPCR-F	GGGAGTGGACTGATGAAGGC
CcMTP5-qPCR-R	GATGATCCAGCCCTCCTTCC
CcMTP6-qPCR-F	ACTGTGATCGCCCATTTTGC
CcMTP6-qPCR-R	AGTTGCCTGTTGTTGTAGCG
CcMTP7-qPCR-F	TCGGACAGTGGAAGCAACTC
CcMTP7-qPCR-R	CCAACCTGATGCCCACAAAG
CcMTP8-qPCR-F	TCTGTGATTGTGCTGGGGAC
CcMTP8-qPCR-R	ACAGTGATGGCCCAGATGTG
CcMTP9-qPCR-F	GTGTGGCATTGTGGTCGTTT
CcMTP9-qPCR-R	CCATGTCAACCCCGTGATGA
CcMTP10-qPCR-F	TTAGGTTGGGTCTTGTGGCG
CcMTP10-qPCR-R	GAAGTCCCTCATTGCCTCCG
CcMTP11-qPCR-F	TCTGGCATCAAATCCGGGAA
CcMTP11-qPCR-R	ATCCAACCCTCCTTCCCCTT
CcMTP12-qPCR-F	GCAAGGAGAGGAAGCACAGT
CcMTP12-qPCR-R	GCAACCACATCTTCGGAAGC
CcMTP13-qPCR-F	AATGGCGGAGTTGGTGGAAT
CcMTP13-qPCR-R	AGTCATCCTCCCAATGTCGC
CcMTP14-qPCR-F	GTCAGCAGCCCCAGAGTATC
CcMTP14-qPCR-R	CTCTCGATCTCCAGCAGCTG
CcMTP15-qPCR-F	CTTTGTGGGCATCAGGTTGG
CcMTP15-qPCR-R	ATCCCGCCACCAAAAGGAAT
CcMTP16-qPCR-F	TGTGGCACTGTGGTCGTTTA
CcMTP16-qPCR-R	GTGATCCATGTCAACCCCGT
CcMTP17-qPCR-F	CTTTGTGGGCATCAGGTTGG
CcMTP17-qPCR-R	AGCATTACTGTGACCGTGGT
CcMTP18-qPCR-F	TGTGCTTGGGACTGGTTTCA
CcMTP18-qPCR-R	TCCAGGAACCAATGCCCAAA
CcMTP19-qPCR-F	CTTGTGACGCCATTTGTGCA
CcMTP19-qPCR-R	ACGTGAAGCCCATACTGCAA
CcMTP20-qPCR-F	GAAGACGGGGTTGCTGTGTA
CcMTP20-qPCR-R	GGCCAATGAACCACTCCTGA
CcMTP21-qPCR-F	GCTTCCGAAGATGTGGTTGC
CcMTP21-qPCR-R	GGCCAATGAACCACTCCTGA
CcMTP22-qPCR-F	GATCAACCACACTGCGCATG
CcMTP22-qPCR-R	CCAATGCCGCTTTTCACTGT
CcMTP23-qPCR-F	TGGCGTGTTTTAGGTTGGGT
CcMTP23-qPCR-R	AAACGACCACAATGCCACAC
CcMTP24-qPCR-F	GGTCTTGCTGGCGATATTGC
CcMTP24-qPCR-R	ATTCCCGGAGTTGATGCCAG
CcMTP25-qPCR-F	AACACTGGTGAAGCTCCTCC
CcMTP25-qPCR-R	GGAGATACTCTGGGGCTGCT
18S rRNA-qPCR-F	ACCATAAACGATGCCGACCAG
18S rRNA-qPCR-R	CAGCCTTGCGACCATACTCCC
CcMTP11-yeast-F	ACGACTCACTATAGGGAATATTAAGCTTATGATAAGTTTGATGGAA
CcMTP11-yeast-R	CACACTGGCGGCCGTTACTAGTGGATCCGTGTTAAGTCTATATATGTAA
CcMTP16-yeast-F	ACGACTCACTATAGGGAATATTAAGCTTATGACCTGTAATTCATCA
CcMTP16-yeast-R	CACACTGGCGGCCGTTACTAGTGGATCCTTAGATTTGGTCAAGACT
CcMTP24-yeast-F	ACGACTCACTATAGGGAATATTAAGCTTATGGGGTTTTGGCTAAAC
CcMTP24-yeast-R	CACACTGGCGGCCGTTACTAGTGGATCCTCACAGCCAAGATGGGGT

## Sheet: Table S3
Table S3 Parameters of selection pressure on duplicated gene pair in C. chinensis.
Duplicated gene 1	Duplicated gene 2	Ka	Ks	Ka/Ks	Duplicated type
CcMTP12	CcMTP20	0.219564	0.318436	0.689507	Segmental duplication

## Sheet: Table S4
Table S4 Amino acid sequences of CcMTPs.
Gene	Amino acid sequences	Length
CcMTP1	MLLPFMSGFLGCYERVSMNWGSIRQLGKKRVRLISLFFTTVVLFFPALISFFLFEEDGVVVSIGNLSWPLANTVVFGVLLSENYSDEKLISSKDFRREFGVIFICTLVLELFYFPELSLWGLLFCGLLLWIAVRELDPVSLKYPELGFDSPDSFSSMIMKPIRHILSERKSRKIALFLLINTAYMVVEFVAGFMSNSLGLISDACHMLFDCAALAIGLYASYISRLPANGQFNYGRGRFEVLSGYVNAVLLVLVGALIVLESFERILDPQEISTNSLLSVSIGGLLVNLVGLIFFHEEHHHAHGGGGSCSHSHSHSHSNSEHHQHSHDHDVHDHNSHKPLLEKVRSGDPKKKHRHIDHNMEGIFLHVLADTMGSVGVVISTLLIRYKGWLIADPVCSIF…	523
CcMTP2	MYLSGSTAIIDDVVHSVSNVVLSGVALWSFKVARAPKDKEHPYGHGKFETLGALGISSMLLVTTGGIAWHAMDTLLGLLASNPGMDSHGHNGGHHHGVDMDHPILAVSMMIISISVKEGY	120
CcMTP3	MDLSHNKLSGQIYSSLDQISVANVSVDLSSNELEGPIPLFVHLQSVIFANNKGLGPGTLVGSAAFNLFCIHAVWTSIWTDRRDKWLGGNSTSIVWLLRIEILGALVSIQMIWLLASILVYEANVRLIHDSGEVQGFLMFGVAAFGVVVNIVMAVLLGHDHGHSHGCHDDGHSHGAWS	177
CcMTP4	MPKAWFLGWVLVTDIALASQKALTGYLSGSIAIIADAVHSVSDVVLSGVALWSFKVARAPKDKEHPYGHGKFDTLGALGISSMLLLTVGGIVWHAMDILLVRITLSEAMR	110
CcMTP5	MGFRFSNYKPMYNTYMTYRKSRFNNLIIISSLIEKQPINPHFAITKRGHVGHSHHQQQSGDAEQVFRLGLAADIALASGKALTGYLSGSTAIIADAVHSVSDVVLSGVALWSFKVARAPKDKEHPYGHGKFETLGALGISSMLLVTAGGIAWHAMDILLGLLASNPGMDSHGHSGGHHHGVDMDHPILAVSMMIISISVKEGLYWITKKAGEIEGSGLMKANAWHHRADAVSSVVALVGVGGSILGVKFLDPLAGLIVSGMIFKAGIETGHQSVMELVDTGVPQSILDPIKQTILRVEGIMGCHQLRGRRAGSSIYLDVHIENNNRLGLMLQVDPFLSVSAAHGIGENVRRQIQKLHAEVAEVFIHIDPAVSRLSPEIIDQQAKSKRYCRNLGFNSQQK…	480
CcMTP6	MHKLLIVAVLCVIFMGVEVVGGIKVNSFAILTDVVHLLSDVAAFAISLFSLWASGWEATTRQSYGFFRIEILGALVSIQMIWLLAGILVDEAIVRLIHVHLKLYNPSSSATGQLIYCDRPFCLANKNGPDPGCTSVVRCGSYLQYGDGSSTIGYFVRDSIQYDRVSGNLATTTGNSSIIYGCGLRQMGNLDELRTTLDGILGFG	204
CcMTP7	MLAIFQMDAHHGHIEEISGGDLPIGRSRAGGNKVCGGAACGFSDSGSNSKDAKERAASMRKLLIAVVLCVIFMGVEVVGGIKANSLAILTDAAHLLSDVAAFAISLFSLWASGWEATPRQSYGFFRIEILGALVSIQMIWLLAGIIVYEAIVRLINGSGEVQGFLMFAVAAFGLVVNIVMAVLLGHDHGHSNAGHDHSHNHDSHDHSHSHGDGVVTKTRFKNDIDHTEPLLDSSEDAQTKQVTTKDKKQRNINVQGAYLHVLGDSIQSIGVMIGGAVIWYKPEWKIIDLICTLIFSVIVLGTTIRMLRNILEVLMESTPKEIDVTRIEKGLCEMHEVMAIHELHIWAITVGKILLACHVKIKPDADADVVLDKMVDYLNREYNISHVTIQIERE	394
CcMTP8	MDAPHGPIVEISGDLPIGRSRAGSNKVCAGVACGFSDGGSNSKDAKERSASMRKLLIAVVLCVIFMGVEVVGGIKANSLAILTDAAHLLSDVAAFAISLFSLWASGWEATPRQSYGFFRIEILGALVSIQMIWLLAGILVYEAIVRLIHDSGEVKGFLMFAVAAFGLVVNIVMAVLLGHDHGHSHGGHDHGHSHGGHDHGHSHGGHDHSHSHDSDDQSHSHDSHDQSHSHGDGIVTKTHSKNDIEHNHNCQADHTEPLLDSPEDAQNKQVATKEKKQRNINVQGAYLHVLGDSIQSIGVMIGGAVIWYKPEWKIIDLICTLIFSVIVLGTTIRMLRNILEVLMESTPREIDATRIEKGLCEMHEVVAIHELHIWAITVGKILLACHVKIKPDADADVVL…	422
CcMTP9	MSILISPSPYPDANMLRNCRFFCAIEPFMRLRPAWASRVHDLFKPDGELITLMFPKVLERDLGFSESGNGVSTGDIAYKITAEASDVPDIVCALLNRFRLGLAADIALASRKALIGYLSGSIAIIDDAVHSVSDVVLSGVALWSFKVARAPKDKEHPYGHGKFDTLGALGISSMLLVTAGGIAWHAMNILLGLLASNLGMDSHGHSGGHHHGVDMDHPILAVRMMIISISVKEMY	235
CcMTP10	MPKGVFRLGLVAILLWLLEKHLLGTCPEVLLSLMTQLHSVVDVVLSGVALWSFKVARAPKDKEHPYVTARGGICVACYGYFLGKDHIKAEAMRDFWHQIWEWIAMAIVEGIITGLTWITPSWL	123
CcMTP11	MISLMEEVEYEILFESGDDESECFRLGLAADIALASRKALTGYLSGSIAIIADAVHSVSDVVLSGVALWSFKVASAPKDKEHPYGHGKFDTLGALGISSMLLVTVGGIMWHAMDILLGLLASNPGMDSHGHSGGHHHGVDMDHPILAVSMMIISIFVKERYLPNRKGCHQLRGRRVGSSIYLDVRIKVLSLYM	193
CcMTP12	MMVQGSKPVAKHVSIHKNNDVPRTWMKTVNLGVMDEKMSSHDLKQKVLVFTLDQSWQYTYSMGKNRRQGEEAQFLLESGNEERSWRLNFDSIQRCSEYTDKPPPRHYCLGVLGNKSNLTVCLVVFSKCVNLFLIALFVDLASEDVVAEYYQQQVEMLEGFNEMDALAERGFLPGMSKEERDKMARSETMAIRLSNIANMILFAAKVYASIRSGSLAIIASTLDSLLDLLSGFILWFTAFSMQTQNPYQYPIGKKRMQPLVSYLL	264
CcMTP13	MFSISENGQPLPRLVLRVGAKQMAELVEWLNDIVPNLSLLVEACIEEVRSCLLDGFVFCSILSRLNPTRVEEVVTTCLMLYSSNRIALNPKFAIDIRDSRFDRESLFLPRLWRHWEDDFHLTKEQEAWVISIMLSVTLVKLLLVLYCRFFTNEIVKAYAQDHFFDVITNIIGLVAVLVANYVNDFMDPVGAIL	194
CcMTP14	IFSQSDIQDGDGAWITRGRHSCLSSNHVELAGPLKLLTHHTSERGRHDYKNRAGIFRQLAFEFSRSSAFPLLLQVVLLFQLLHLSTDGEIGLFRLQGGSFTSFSIGVRPGELAPQRLHLMLQPDRLVHCRGPLQSQGASEDGVAVYYQQQVEMLEGFNEMDALAECGFLPGMSKEERDKMARSERMAIRLSNIANMILFAAKVYASIRSGSLAIIASTLDSLLDLLSGFILWFTTFSMPTQNPYRYPIGKKRMQPLGILVFASVMATLGMQIIFESVRILVSNEDKFHLTKEQEAWVISIMLSVTLVKLVLHCRSFTNEIVKAYAQDHFFDVITNIIGLVAALLAKYVNDCLDPVGAILSLSVQPDLALNYIRTTDLAVWFYYYPELALYTIRTWSSTV…	504
CcMTP15	MQVRAESKCYGVVIVLRFGDIAAFAIFLFSLWASGWEATTRQSYGIFRIEILGALVSIQKIWFLASILVYEAIVRLIHDSGEVQGFLMFVVAAFGLGQGSNTASKNFIPFGGGMRFCTASEYTKLQISVVLHFLVTKYRTLVFTCPDKQSSHRLVSLFQTACYFMECCVLVLMVLIPTVATEKATVDFVFTRFNTDNGGGIHSSFCIFILCLIMSQYTLTGYDASAHMTEVTKNAYWSGPKGITNTIGISIIVGWGYIVGITFAKDHYVHVDSGSDILWVNCAGCSDCPKKSDLGVCFFLAFNVTYNSL	309
CcMTP16	MTCNSSFELVRALQVGLVADIALASRKALLGTCLEVLLSLLTQFILCQMSGVALWSFKVARVPKDNEHPYGHGKFETLGALGISSMLLVTAGGIAWHAMDISLGLLASNPGMDSHGHSGGHHHGVDMDHPILAVSMMIISISVKESLDQI	150
CcMTP17	MFFVFHTDCHNDCHTEIGGDFVFHNDELIGEEGSVGLMHEMKGVDRLCPQCGYSTCGYAFDRSQNLICCLKSMDAHHGHIEELSGGDLPIRRSRAGDVAAFAISLFSLWASGWEATPRQSYGFFRIEILGALVSIQMIWLLAGIIVYEAIVRLINGSGEVQGFLMFAVATFGLVVNIVMAVLLGHDHGHSNAGHDHSHNHDSHDHSHSHGDGVVTKTRFKNDIDHTEPLLDSSEDAQTKQVTTKEKKQWNINVQGAYLHVLGDSIQSIGVCDDWWSSHMVQTRMENY	287
CcMTP18	MKKTTSFVYRKTDTESSPYGFNESDRRLAFTRQSSFQLNEHQPISIISNDSIRPLLSRTVSSINIPPPHFNNYNKDGNFESVSFFLLVVSVYRIIRSGNRAMKRLFVMITLNVAYSTAELFIGLFTGRVGLVSDAFHLTFGCGLLTFSLFAMAASRRKLDRVYSYGYQRLEVLSAFTNALFLLFMAFSLAVEALHAFIQDESEHKHYLIVSAVTNLLVNMLGVWFFRNYARVNLVYRKAEDMNFHSIFLHVLADSIRSAGIVLASWLLTLGVKNAEVLCLGLVSVAVVMLVIPLFRTTGSILLQMSPNIPSSALNKCLRQITSLEDVSEISQARFWALVPGHVVGSLLIQVNTEEVKKGADHNPILHYVHSLYHDLGVQDLTVQIDDV	388
CcMTP19	MLVSTTGDHVEVELQGKSEVHRIKGSPSQCSSCDAICAFSKQAYHKSEFESTSRSARKLGGLIILSLIFVVVEIVGGFKANSLAVLTDAAHLLTDVMGFSVSLFAVWASRWQATRRHSFGFLRIEVLGALFSVQLIWVIVGFLVYESIDRILKQNVVVNGKLMFVTAAFGFFINLVMVTWLGHDHSHHHRLHGCDSKEHHHEIEDAEASTYLVHNPVHEHHQCEIGNNQVQNQGILACNENQGVLAWISLHLRKLKETQRDMNLQGAYLHVMGDLIQSVGVMIGGAVIWAKPDWLIVDLLCTLGFSVLVLLTTISLINDIMPILMEGTPDGIDNAKLEASLKCIRGIQAIHDLHIWAISVRKILLSCHVKAEEGANSKEILQKAQVLCEREYGIQHVTI…	404
CcMTP20	MVVKKTSVGSSIEEAGGEEEEYLLESGNEERPWRLNFGSIQRCSEYTDKPPKRHYCLRVLASEDGVAVYYQQQVEMLEGFNEMDALAVWFSSWDVKERDKMARSERMAIRLSNIANMILFAAKVYASIRSGSLAIIASTLDSLLDLLSGFILWFTADELVLKVVNDSAKGILVFASVMATLGMQIIFESVRILVSNEDKFHLTKEQEAWVISIMLSVTLVKFLLVLYCRSFTNEIVKAYDQDHFFDVITNIIGLVAALLAKYVNDCLDPVGAILLALYTIRTWSSTVLENVNSLVGKSAAPEYLQKLTYLCWNHHKAIRHIDTVRAYTFGSQYFVEVDIVLPSDMPLREAHDIGESLQEKLEQLLEIERAFVHLDYEFGHKPEHAQSHS	389
CcMTP21	MVEVVKTSVGSSGEEEQFLLDSGNEERSWRLNFDSIQRCSEYTDKPPPRHYCLGVLASEDVVAEYYQQQVEMLEGFNEMDALAERGFLPGMSKEERDKMARSETMAIRLSNFANMVLFAAKVYASIRSGSLAIIASTLDSLLDLLSGFILWFTAFSMQTQNPYQYPIGKKRMQPLKGWRRIPPMPHYIGQTKLLFLGVSPHWWYLSDVIRFLFDPSFSMVVGSSLLLSSKRRSGTILKLVSGSAKGILVFASVMATLGMQIIFESVRTLVSDEDDFHLTKEQEAWVISIMLSVTLVKLLLVLYCRSFTNEIVKAYAQDHFFDVITNIIGLVAVLLANYVNDFMDPVGAILITPLLIFFFLSTPFGPPVTGILVVIQEGLLALYTIRTWSSTVLENVNSL…	494
CcMTP22	MSLREIQKKYSTKIRRESSDWVKLQAQLPVTLGLPSLCSALWKLLETLKLTISLLADAAHLSSDVASFCVFVLLCGRQGGRQLLVTPTGSLEMKFWAHWASILLIWLLIGILVYEAICRLINHTAHEVKGYLMFIVAAIGLGVNIVMAVVLCHNHSRGHSNDNRDSTREANNTEVVNSEKRHWNISVQGVYLHVIGDSIQSIGAMIA	207
CcMTP23	MISLMEEVESEILFEFGDLWRVLGWVFFMRYCFGFSKSTSWVLVRSIAIILVQIQSVSDVVLSGVALWSFKVARAPKDKEHPYGVPPIKGKEGWIIYIS	99
CcMTP24	MGFWLNIKVCDPVHSIVVCCACLTLSKLGLAGDIALASRKALLGYLSGSIAIILVQFIRVVDVVLSGNGKFDTLGALGISSMLFVTAGGIAWHAMDILLGLLASTPGMDSHGHSGGHGDYITGLRWITPSWL	132
CcMTP25	MRIIGTSPQESLFLPRLWRHWEDDFHLTKEQEAWVISIMLSVTLVKLLLVLYCRFFTNEIVKAYAQDHFFDVITNIIGLVAVLVANYVNDFMDPVGAILFGIIHHENMVEYGAGKCKLPGRQVSSPRVSPETNISVLEPPQGHQTH	146
